# Supplementary material for: The c-Jun N-terminal kinase pathway of a vector insect is activated by virus capsid protein and promotes viral replication
Source: eLife. 2017 Jul 18;6:e26591. doi: 10.7554/eLife.26591 (PMC5515582; doi:10.7554/eLife.26591)
Supplement: Figure 2—source data 1. — DOI: http://dx.doi.org/10.7554/eLife.26591.006 [file elife-26591-fig2-data1.xlsx]

## Sheet: Figure 2
	Sample name	Average	SE	Values of N	Statistical method	P value
Fig.2A
	Egg	0.0858371	0.00725585	N=6	One-way ANOVA		a
	1st	0.0243018	0.00237341	N=6			bc
	2nd	0.00931305	0.001437	N=6			cd
	3rd	0.00510782	0.00285669	N=6			d
	4th	0.0105473	0.00350998	N=6			cd
	5th	0.0190955	0.0049695	N=6			cd
	♀	0.0220833	0.00242187	N=6			bcd
	♂	0.0370667	0.00202684	N=6			b
Fig.2B
	Brain	0.0181833	0.00487623	N=6	One-way ANOVA		c
	Salivary Gland	0.0143333	0.0013233	N=6			cd
	Gut	0.003845	0.000602211	N=6			e
	Fatbody	0.00692167	0.00117898	N=6			de
	Ovary	0.02955	0.00208227	N=6			b
	Testicle	0.0539333	0.00440316	N=6			a
Fig.2E
	Viruliferous-4th-instar	0.00853833	0.000771852	N=6	Student’s t-test	0.007	**
	Non-viruliferous-4th-instar	0.0137933	0.00134111	N=6
	Viruliferous-♀	0.0239333	0.00100984	N=6	Student’s t-test	0.008	**
	Non-viruliferous-♀	0.0441667	0.00484374	N=6
	Viruliferous-♂	0.03915	0.00571097	N=6	Student’s t-test	0.01	**
	Non-viruliferous-♂	0.0613167	0.00335285	N=6
Fig.2G
	Viruliferous-Brain	0.00856458	0.000874126	N=5	Student’s t-test	0.106	n.s.
	Non-viruliferous-Brain	0.0181833	0.00487623	N=6
	Viruliferous-Salivary Gland	0.00596529	0.000862601	N=6	Student’s t-test	0.00035	**
	Non-viruliferous-Salivary Gland	0.0143333	0.0013233	N=6
	Viruliferous-Gut	0.00394948	0.000735505	N=6	Student’s t-test	0.916	n.s.
	Non-viruliferous-Gut	0.003845	0.000602211	N=6
	Viruliferous-Fatbody	0.00609094	0.00114549	N=6	Student’s t-test	0.624	n.s.
	Non-viruliferous-Fatbody	0.00692167	0.00117898	N=6
	Viruliferous-Ovary	0.0217243	0.00207175	N=6	Student’s t-test	0.0238	*
	Non-viruliferous-Ovary	0.02955	0.00208227	N=6
	Viruliferous-Testicle	0.0414831	0.00110279	N=5	Student’s t-test	0.0337	*
	Non-viruliferous-Testicle	0.0539333	0.00440316	N=6
Fig.2H
	RSV incubation-1d	0.0245	0.00127945	N=5	Student’s t-test	0.102	n.s.
	Non-viruliferous-1d	0.0351	0.00502623	N=5
	RSV incubation-2d	0.03548	0.00233054	N=5	Student’s t-test	0.516	n.s.
	Non-viruliferous-2d	0.0389	0.00446744	N=5
	RSV incubation-3d	0.03496	0.00575349	N=5	Student’s t-test	0.146	n.s.
	Non-viruliferous-3d	0.04748	0.00522708	N=5
	RSV incubation-4d	0.04278	0.0058801	N=5	Student’s t-test	0.845	n.s.
	Non-viruliferous-4d	0.04118	0.00541244	N=5
	RSV incubation-5d	0.0142517	0.0022573	N=6	Student’s t-test	0.0488	*
	Non-viruliferous-5d	0.02735	0.00538892	N=6

## Sheet: Raw data of Fig.2
	Fig.2A			Fig.2B			Fig.2E				Fig.2G				Fig.2H
	egg	0.0931305		Brain	0.00468		Viruliferous	4th instar	0.00881		Brain	Viruliferous	0.00851444		1d	RSV incubation	0.0223
		0.0892033			0.00672				0.00643				0.00844016				0.0244
		0.0566637			0.0151				0.00856				0.00544107				0.0294
		0.105473			0.0285				0.0078				0.0100279				0.0227
		0.0970577			0.035				0.012				0.0103993				0.0237
		0.0734945			0.0191				0.00763			Non-viruliferous	0.00468			Non-viruliferous	0.0201
	Nymph-1	0.0244608		Salivary gland	0.0147			Adult-♀	0.0272				0.00672				0.0476
		0.0214312			0.0111				0.0205				0.0151				0.038
		0.0218239			0.0128				0.0237				0.0285				0.0425
		0.0176723			0.0135				0.022				0.035				0.0273
		0.0347276			0.0205				0.0242				0.0191		2d	RSV incubation	0.0312
		0.025695			0.0134				0.026		Salivary gland	Viruliferous	0.00341908				0.0373
	Nymph-2	0.0149794		Gut	0.00312			Adult-♂	0.046				0.00437643				0.0308
		0.0061713			0.0015				0.0559				0.00722432				0.0435
		0.00863981			0.00407				0.0373				0.00608999				0.0346
		0.00662012			0.00544				0.0163				0.00933209			Non-viruliferous	0.0302
		0.00729335			0.00361				0.0476				0.00534986				0.0454
		0.0121743			0.00533				0.0318			Non-viruliferous	0.0147				0.0405
	Nymph-3	0.00302812		Fatbody	0.00542		Non-viruliferous	4th instar	0.0191				0.0111				0.0274
		0.00176157			0.00654				0.00956				0.0128				0.051
		0.00203361			0.00339				0.0137				0.0135		3d	RSV incubation	0.0169
		0.00181509			0.00779				0.013				0.0205				0.0322
		0.00265351			0.012				0.0156				0.0134				0.0386
		0.019355			0.00639				0.0118		Gut	Viruliferous	0.00263087				0.0527
	Nymph-4	0.00198604		Ovary	0.024			Adult-♀	0.061				0.00598357				0.0344
		0.00449383			0.0248				0.0511				0.00569864			Non-viruliferous	0.0465
		0.0173357			0.0298				0.0268				0.00180457				0.0619
		0.00440406			0.0362				0.0482				0.00264037				0.0563
		0.0237875			0.0349				0.0387				0.00493882				0.0388
		0.0112766			0.0276				0.0392			Non-viruliferous	0.00312				0.0339
	Nymph-5	0.00287246		Testicle	0.048			Adult-♂	0.0561				0.0015		4d	RSV incubation	0.0415671
		0.0148111			0.0566				0.05				0.00407				0.0578532
		0.00796658			0.0388				0.0589				0.00544				0.0250084
		0.0299588			0.0671				0.0707				0.00361				0.0363882
		0.0304077			0.0644				0.0615				0.00533				0.0530832
		0.0285563			0.0487				0.0707		Fatbody	Viruliferous	0.00352571			Non-viruliferous	0.022616
	Adult-♀	0.0305											0.00365098				0.0553285
		0.02555											0.0035436				0.0381645
		0.0134											0.0077315				0.0463763
		0.0241											0.00875162				0.0434147
		0.01935											0.00934223		5d	RSV incubation	0.0208
		0.0196										Non-viruliferous	0.00542				0.0198
	Adult-♂	0.0339131											0.00654				0.0121
		0.0302256											0.00339				0.0157
		0.0356058											0.00779				0.00661
		0.042739											0.012				0.0105
		0.0371775											0.00639			Non-viruliferous	0.0149
		0.042739									Ovary	Viruliferous	0.0153252				0.0501
													0.0189935				0.0302
													0.0264931				0.0312
													0.0204608				0.0149
													0.0290201				0.0228
													0.0200532
												Non-viruliferous	0.024
													0.0248
													0.0298
													0.0362
													0.0349
													0.0276
											Testicle	Viruliferous	0.0406512
													0.0425295
													0.0450115
													0.0408525
													0.0383705
												Non-viruliferous	0.048
													0.0566
													0.0388
													0.0671
													0.0644
													0.0487
