# Supplementary material for: The c-Jun N-terminal kinase pathway of a vector insect is activated by virus capsid protein and promotes viral replication
Source: eLife. 2017 Jul 18;6:e26591. doi: 10.7554/eLife.26591 (PMC5515582; doi:10.7554/eLife.26591)
Supplement: Figure 4—source data 1. — DOI: http://dx.doi.org/10.7554/eLife.26591.014 [file elife-26591-fig4-data1.xlsx]

## Sheet: Figure 4
	Sample name	Average	SE	Values of N	Statistical method	P value
Fig.4C
	Non-viruliferous	486.979	60.9678	N=7	Student’s t-test	0.0126	*
	Viruliferous	993.635	161.792	N=7
	Control	225.361	25.9513	N=8	Student’s t-test	1e-05	**
	CP injection	500.671	33.575	N=8
Fig.4F
	CP injection	0.006462	0.000930701	N=5	Student’s t-test	0.049	*
	Control	0.011862	0.00212945	N=5

## Sheet: Raw data of Fig.4
	Fig.4C			Fig.4F
	Non-viruliferous	398.151		cp-injection	0.00776
		234.346			0.009
		602.722			0.00371
		642.214			0.0052
		496.069			0.00664
		667.578		control	0.02
		367.772			0.0117
	viruliferous	810.166			0.0103
		840.724			0.0095
		1010.51			0.00781
		1047.9
		994.04
		1834.6
		417.505
	control	376.337
		209.961
		283.411
		170.526
		155.97
		236.722
		192.099
		177.862
	cp injection	404.717
		469.406
		453.273
		626.624
		401.289
		457.306
		645.14
		547.612
