# Supplementary material for: The c-Jun N-terminal kinase pathway of a vector insect is activated by virus capsid protein and promotes viral replication
Source: eLife. 2017 Jul 18;6:e26591. doi: 10.7554/eLife.26591 (PMC5515582; doi:10.7554/eLife.26591)
Supplement: Figure 5—source data 1. — DOI: http://dx.doi.org/10.7554/eLife.26591.019 [file elife-26591-fig5-data1.xlsx]

## Sheet: Figure 5
	Sample name	Average	SE	Values of N	Statistical method	P value
Fig.5A
	dsUbc13-RNA	0.00106522	0.000981226	N=6	Student’s t-test	0.0001	**
	dsGFP-RNA	0.0128967	0.00134519	N=6

## Sheet: Raw data of Fig.5
	Fig.5A
	dsUbc13-RNA	0.00597
		1.12e-05
		7e-05
		0.000119
		0.0001732
		4.795e-05
	dsGFP-RNA	0.01722
		0.00915
		0.0138
		0.00896
		0.01307
		0.01518
