# Supplementary material for: The c-Jun N-terminal kinase pathway of a vector insect is activated by virus capsid protein and promotes viral replication
Source: eLife. 2017 Jul 18;6:e26591. doi: 10.7554/eLife.26591 (PMC5515582; doi:10.7554/eLife.26591)
Supplement: Figure 6—source data 1. — DOI: http://dx.doi.org/10.7554/eLife.26591.025 [file elife-26591-fig6-data1.xlsx]

## Sheet: Figure 6
	Sample name	Average	SE	Values of N	Statistical method	P value
Fig.6A
	dsGPS2-RNA	0.00722667	0.00206711	N=9	Student’s t-test	0.0252	**
	dsGFP-RNA	0.0139344	0.00176411	N=9
Fig.6B
	dsGPS2-RNA	0.0241243	0.000312465	N=6	Student’s t-test	0.0001	***
	dsGFP-RNA	0.00155552	0.000203241	N=6
Fig.6C
	dsTNF-α-RNA	0.000314333	0.000129255	N=6	Student’s t-test	0.0107	*
	dsGFP-RNA	0.001594	0.000412778	N=5
Fig.6D
	JNK1-dsJNK1/2-RNA	0.0188	0.00145465	N=6	Student’s t-test	1e-06	**
	JNK1-dsGFP-RNA	0.0540333	0.00319809	N=6
	JNK2-dsJNK1/2-RNA	0.0103667	0.000984451	N=6	Student’s t-test	0.00048	**
	JNK2-dsGFP-RNA	0.0582	0.00452342	N=6
Fig.6E
	dsJNK1/2-RNA	0.0013345	0.000282971	N=6	Student’s t-test	1.17663e-06	**
	dsGFP-RNA	0.00460167	0.000579364	N=6
Fig.6F
	SP100625	0.000184	1.4168e-05	N=6	Student’s t-test	0.022	*
	Control	0.000254667	2.19054e-05	N=6
Fig.6G
	TNF-α	0.000203167	3.44755e-05	N=6	Student’s t-test	0.014	*
	Control	9.01667e-05	1.58663e-05	N=6

## Sheet: Raw data of Fig.6
	Fig.6A			Fig.6B			Fig.6C			Fig.6D			Fig.6E			Fig.6F			Fig.6G
	dsGPS2-RNA	0.00035		dsGPS2-RNA	0.0243335		dsTNF-α-RNA	0.000241			JNK1		dsJNK1/2-RNA	0.00245		SP600125	0.000152		TNF-α	0.000174
		0.01732			0.0237895			0.000148		dsJNK1/2-RNA	0.0237			0.000851			0.000132			0.000149
		0.00691			0.0249807			0.000124			0.0157			0.00107			0.000217			0.00037
		0.00056			0.0242839			0.000276			0.0157			0.000764			0.000186			0.000144
		0.00816			0.0245786			0.000949			0.018			0.000932			0.000209			0.000202
		0.00198			0.0227797			0.000148			0.0228			0.00194			0.000208			0.00018
		0.00675		dsGFP-RNA	0.001465		dsGFP-RNA	0.00102			0.0169		dsGFP-RNA	0.00721		control	0.000167		control	0.00012
		0.01644			0.00130189			0.00323		dsGFP-RNA	0.0616			0.0041			0.000212			6.41e-05
		0.00657			0.00136321			0.00137			0.0591			0.00368			0.000298			0.000151
	dsGFP-RNA	0.0054			0.0025569			0.00116			0.0401			0.00365			0.000267			6.45e-05
		0.015			0.00122593			0.00119			0.0572			0.0037			0.000286			4.99e-05
		0.0211			0.00142021						0.0561			0.00527			0.000298			9.15e-05
		0.0169									0.0501
		0.00992
		0.0174									JNK2
		0.00839								dsJNK1/2-RNA	0.0139
		0.0192									0.00903
		0.0121									0.00804
											0.00937
											0.00896
											0.0129
										dsGFP-RNA	0.057
											0.067
											0.0646
											0.0512
											0.0692
											0.0402
